# Supplementary material for: Predictors of Left Ventricular Outflow Tract Obstruction After Primary Interrupted Aortic Arch Repair
Source: Pediatr Cardiol. 2021 Aug 2;42(8):1665–75. doi: 10.1007/s00246-021-02689-9 (PMC8557160; doi:10.1007/s00246-021-02689-9)
Supplement: Supplementary file 1 — Supplementary file1 (XLSX 12 kb) [file 246_2021_2689_MOESM1_ESM.xlsx]

## Sheet: Effect sizes
References (author, year)	Study design	Outcome measure	Statistical Method	Predicitve factors identified	Odds ratio (95% CI)	Hazard ratio	Estimate	P-value
Geva et al (1993)	Retrospective cohort	LVOTO (maximal LVOT Doppler gradient > 20 mm Hg)	Univariate and Multivariate	IAA type B				0.027
				Aberrant origin of right subclavian artery				0.018
				Posterior malalignment of the conal septum				0.015
				Hypoplasia of the conal septum				0.008
				LVOT CSA				0.004
				LVOT CSA/Aortic valve CSA ratio				0.001
				LVOT CSA/VSD CSA ratio				0.005
				Aortic valve CSA/Pulmonary valve CSA ratio				0.035
				LVOT area ≤ 0.7 cm2/m2 with an aberrant right subclavian artery			100% sensitivity, 71% specificity, 100% PPV
				LVOT area ≤ 0.7 cm2/m2 with IAA type B			80% sensitivity, 95% specificity, 92% PPV
Apfel et al (1998)	Retrospective cohort	LVOTO (maximal LVOT Doppler gradient > 30 mm Hg)	Univariate and Multivariate	LVOT cross sectional area index				<0.04
				LVOT diameter index				<0.05
				LVOT diameter z-score				<0.05
				LVOT cross sectional area index <1.6 cm2/m2			100% sensitivity, 71% specificity, 69% PPV
				Subaortic diameter index < 1.0 cm			89% sensitivity, 64% specificity, 61% PPV
				Subaortic diameter z-score < -7.5			55% sensitivity, 93% specificity, 83% PPV
Salem et al (2000)	Retrospective cohort	LVOTO (maximal LVOT Doppler gradient > 25 mm Hg)	Univariate and Multivariate	Aortic valve annulus diameter				0.00023
				Aortic valve annulus z-score				0.00275
				Aortic valve index				0.01183
				Ascending aortic diameter				0.01404
				Subaortic diameter				0.03778
				Subaortic area				0.0464
				Aortic valve to pulmonary valve ratio				0.02928
				Aortic valve diameter < 4.5 mm			100% sensitivity, 100% specificity	<0.005
				Aortic valve z-score < -5			100% sensitivity, 100% specificity	<0.005
Suzuki et al (2006)	Retrospective cohort	Intervention for LVOTO	Univariate	No predictors significant
Hirata et al (2010)	Retrospective cohort	Intervention for LVOTO	Univariate	Aortic annulus < patient's weight + 1.5 mm				<0.001
Jegatheeswaran (2010)	Retrospective cohort	Intervention for LVOTO	Multivariate	Presence of aberrant anomalous right subclavian artery		0.88 ± 0.34		0.01
				Homograft pulmonary artery used to repair aortic arch during index procedure		1.1 ± 0.34		0.0008
				Most recent procedure is index procedure		0.86 ± 0.40		0.03
				VSD of small or medium size		1.2 ± 0.39		0.002
				PTFE interposition graft used to repair aortic arch during index procedure		0.98 ± 0.43		0.02
Chen et al (2013)	Retrospective cohort	Intervention for LVOTO (based on maximal Doppler gradient > 40 mm Hg)	Univariate and Multivariate	LVOT cross-sectional area				0.039
				LVOT diameter				0.032
				Aortic root size				0.003
				Postoperative LVOT gradient before discharge				0.002
				IAA type B				0.014
				Aortic root size less than 6.5 mm	9.9 (2.7-36.3)			<0.001
Abarbanell et al (2018)	Retrospective cohort	Intervention for LVOTO	Multivariate	Aortic root z-score decrease	2.7 (1.2-6.1)			0.014
				STJ z-score	1.8 (1.0-3.4)			0.042

## Sheet: Abbreviations
CI	confidence interval
CSA	cross-sectional area
IAA	interrupted aortic arch
LVOT	left ventricular outflow tract
LVOTO	left ventricular outflow tract obstruction
PPV	positive predictive value
PTFE	polytetrafluoroethylene
STJ	sinotubular junction
VSD	ventricular septal defect
